# Supplementary material for: In-Class AI Use and Attitudes Among University Students: The Different Mediating Roles of Cognitive Relief and Cognitive Offloading
Source: Behav Sci (Basel). 2026 Jun 17;16(6):1014. doi: 10.3390/bs16061014 (PMC13295469; doi:10.3390/bs16061014)
Supplement: Supplementary file 1 [file behavsci-16-01014-s001.zip]

Archive with 1 entries (1 files):
- data-287-cognitive load.xlsx
