# Supplementary material for: In-Class AI Use and Attitudes Among University Students: The Different Mediating Roles of Cognitive Relief and Cognitive Offloading
Source: Behav Sci (Basel). 2026 Jun 17;16(6):1014. doi: 10.3390/bs16061014 (PMC13295469; doi:10.3390/bs16061014)
Supplement: Supplementary file 1 [file behavsci-16-01014-s001.zip › data-287-cognitive load.xlsx]

## Sheet: data
Gender	Grade	Discipline	CU1	CU2	CU3	CU4	CU5	CR1	CR2	CR3	CR4	CO1	CO2	CO3	CO4	AT1	AT2	AT3
2	1	1	4	3	3	4	4	4	2	4	4	3	3	2	2	4	4	4
2	1	1	5	5	2	2	4	4	4	4	3	4	4	4	4	4	4	4
2	1	1	4	4	4	4	4	4	4	4	4	2	2	3	2	4	4	4
2	2	1	2	2	1	1	1	3	2	3	2	2	3	2	2	3	2	3
2	2	1	4	4	3	3	4	5	5	5	5	5	3	4	4	4	4	4
2	1	1	5	4	4	4	5	5	5	5	5	1	1	5	4	5	5	5
1	2	1	3	2	4	3	4	4	4	4	4	3	3	4	4	4	3	4
2	1	1	4	4	4	3	3	4	4	4	4	3	3	4	3	4	3	3
2	2	1	4	4	4	4	4	4	4	4	3	2	2	3	2	4	4	4
1	1	1	5	5	5	5	5	5	4	5	4	4	4	5	5	5	5	4
2	2	1	3	2	2	3	3	4	4	4	4	2	2	2	2	4	4	4
1	1	1	4	4	4	4	4	3	3	3	3	3	3	3	3	4	4	4
2	2	1	5	5	5	5	5	5	5	5	5	1	1	4	2	5	5	5
2	1	1	5	3	4	3	3	4	4	5	4	2	2	2	3	4	4	4
1	1	1	4	4	4	4	5	4	4	5	4	3	2	2	2	4	4	4
1	2	1	4	3	2	3	3	4	3	2	4	2	3	3	2	4	3	4
2	1	1	3	2	4	4	4	5	3	4	4	2	2	2	2	4	4	4
2	1	1	4	3	4	4	4	4	4	4	4	3	2	2	2	4	4	4
1	1	1	4	3	4	4	5	5	5	5	5	3	2	4	3	5	5	5
2	1	1	5	3	4	2	4	4	4	4	4	4	4	4	4	4	4	4
2	1	1	4	3	3	2	3	3	3	4	4	4	4	3	3	4	3	4
1	2	1	5	5	5	5	5	5	5	5	5	2	3	5	5	5	5	5
1	2	1	5	5	5	4	4	4	4	4	4	4	3	5	5	5	5	5
2	2	1	4	3	3	3	3	3	3	3	3	3	4	4	4	4	4	4
2	1	1	4	3	4	4	2	4	4	4	4	4	4	4	4	4	3	4
2	1	1	3	2	4	4	1	5	5	5	5	4	5	5	5	4	4	4
2	2	1	4	3	4	4	4	4	4	4	4	3	3	4	4	4	4	4
2	1	1	3	4	3	4	3	4	4	4	4	2	2	2	2	4	4	4
2	2	1	4	3	4	4	4	5	5	5	4	4	4	4	4	4	4	5
1	1	1	5	4	4	4	3	4	4	4	4	4	3	5	4	4	4	4
2	1	1	2	2	3	2	2	4	4	4	4	1	1	1	1	4	4	4
2	2	1	5	4	4	3	4	4	4	4	4	2	2	1	1	4	4	4
2	1	1	3	3	4	4	4	5	5	5	5	2	3	2	2	5	5	5
2	1	1	4	4	5	5	5	4	4	4	4	2	5	4	5	4	4	4
2	1	1	4	4	4	3	4	4	4	4	4	3	3	3	3	4	4	4
2	1	1	5	4	4	4	4	4	4	4	4	3	3	3	3	4	3	4
2	2	1	4	4	4	3	3	4	4	4	4	3	3	2	2	4	4	4
2	1	1	4	3	3	4	4	4	4	4	4	4	4	4	4	5	5	5
2	1	1	2	1	4	2	2	3	3	4	3	1	1	1	1	4	4	4
2	2	1	3	4	4	4	4	5	5	5	4	3	2	4	3	5	3	5
2	2	1	2	3	4	2	3	4	4	3	3	5	4	4	4	3	3	3
2	1	1	4	4	4	4	4	2	4	4	2	2	2	4	3	4	2	2
2	2	1	3	2	2	4	3	4	3	4	4	2	3	2	2	4	4	4
1	2	1	4	3	3	3	3	4	3	4	3	3	4	3	3	4	4	4
2	1	1	3	3	4	4	3	4	4	4	4	4	4	4	4	4	4	4
1	2	1	4	3	4	3	3	4	4	4	4	4	3	2	2	4	4	4
2	2	1	1	1	1	1	1	1	2	1	2	1	2	3	1	1	2	1
2	2	1	4	4	4	4	5	3	3	3	4	3	3	4	4	3	3	4
1	2	1	4	4	5	5	4	5	5	5	5	1	3	2	2	5	5	5
2	1	1	3	3	4	4	4	4	4	4	4	4	4	4	4	4	3	3
2	2	1	4	2	4	4	4	4	4	4	4	3	3	3	4	4	4	4
2	1	1	3	3	4	4	2	4	4	3	4	4	4	4	4	4	4	4
1	2	1	3	2	2	1	2	3	4	3	4	3	4	4	3	4	3	4
2	1	1	4	4	4	4	4	4	4	4	4	3	3	3	3	5	5	5
2	1	1	2	2	3	3	2	4	4	4	4	4	3	3	3	4	4	4
2	2	1	4	4	5	3	3	5	5	5	5	3	2	3	2	5	5	5
2	1	1	4	4	4	2	5	4	5	5	5	2	2	4	2	5	5	5
2	2	1	4	2	3	3	5	3	3	4	4	4	4	3	4	3	3	4
2	2	1	3	1	5	5	1	5	5	5	4	4	2	3	3	4	4	4
1	1	1	4	3	4	5	4	4	4	4	4	2	2	2	2	4	3	4
2	1	1	5	5	5	5	5	5	5	5	5	5	4	5	5	5	5	5
2	2	1	5	4	5	5	2	4	5	3	3	5	4	5	3	4	3	4
2	1	1	4	3	5	4	4	4	4	4	5	3	2	3	2	5	5	5
1	1	1	3	2	2	2	2	4	5	4	4	2	2	2	2	5	5	5
1	2	1	4	4	4	4	2	4	4	4	2	3	3	3	3	4	4	4
2	2	1	4	4	4	4	5	4	4	5	4	2	2	2	2	4	4	5
2	2	1	3	3	3	3	2	3	4	4	4	3	3	4	3	4	4	4
1	2	1	3	2	4	4	4	5	5	5	5	3	3	3	3	5	5	5
1	2	1	4	4	4	4	5	4	5	5	5	4	2	3	4	4	5	5
2	1	1	3	2	4	4	4	4	4	4	4	3	3	3	2	4	4	4
2	2	1	2	1	2	2	3	5	5	5	4	3	3	2	3	4	4	4
1	2	1	2	1	4	3	4	4	3	3	4	2	2	3	3	4	4	4
2	2	1	4	2	2	3	3	4	4	4	4	3	3	3	2	4	4	4
2	2	1	5	3	3	3	3	5	5	5	5	4	4	4	4	4	5	5
2	2	1	4	4	4	4	4	4	5	5	4	2	2	3	3	5	4	4
2	1	1	4	2	4	4	4	4	4	4	5	4	4	4	3	5	5	5
1	2	1	2	4	3	2	3	5	4	4	4	3	3	3	2	4	3	4
2	1	1	3	2	3	3	3	4	3	4	4	4	3	3	4	3	4	3
1	2	1	4	4	4	4	5	5	5	5	5	3	3	3	3	5	5	5
2	1	1	5	4	4	4	4	3	4	4	4	3	3	4	3	4	4	4
2	1	1	4	2	4	4	3	4	4	4	4	4	4	4	4	4	4	4
2	2	1	3	3	4	3	3	4	3	4	3	3	3	4	3	4	4	4
2	1	1	5	5	5	5	5	4	4	4	4	2	4	4	3	5	5	5
1	1	1	4	4	4	4	4	3	4	4	4	4	4	4	4	2	3	3
2	1	1	2	1	4	4	4	4	4	4	3	4	4	4	3	4	3	4
1	1	2	4	4	4	5	5	4	4	4	4	4	3	3	4	5	4	4
1	1	2	4	4	4	4	5	5	5	5	5	1	1	5	4	5	5	5
1	1	2	4	4	4	4	4	5	5	5	4	5	4	5	5	4	4	4
1	1	2	3	3	2	3	2	4	4	4	4	4	3	4	3	4	4	4
1	1	2	4	5	4	4	4	4	4	4	4	4	3	3	3	4	4	4
1	1	2	3	2	3	4	2	4	4	4	5	4	2	3	2	5	4	4
2	1	2	4	4	4	4	4	4	4	4	4	4	4	4	4	4	3	3
1	1	2	3	4	4	5	4	4	4	4	4	4	2	3	3	3	3	3
2	2	2	3	3	4	4	4	4	4	4	4	3	4	4	3	4	4	4
1	1	2	3	3	4	4	3	4	4	4	4	2	2	2	2	5	4	4
1	1	2	2	1	2	2	1	4	4	3	3	3	2	3	2	3	3	4
1	1	2	1	2	1	2	1	4	4	4	4	2	3	2	1	4	4	4
2	2	2	4	4	4	2	4	4	4	4	4	2	3	3	3	3	3	3
1	1	2	3	4	2	3	1	5	5	5	5	1	1	4	1	5	5	5
1	1	2	2	1	3	1	1	4	4	4	4	4	4	4	3	4	4	4
1	1	2	4	2	4	3	1	5	4	5	3	3	3	4	4	4	3	4
1	1	2	4	3	4	2	4	4	4	3	2	4	4	2	2	2	3	2
1	1	2	2	4	4	2	3	5	4	5	4	1	1	2	2	4	5	5
1	1	2	3	3	4	2	4	4	4	4	5	3	3	3	2	5	4	5
1	1	2	4	4	4	4	4	4	4	4	4	2	2	3	3	5	4	4
1	1	2	4	5	5	4	5	4	4	4	5	4	3	5	3	5	4	4
1	1	2	3	3	4	4	4	4	5	4	3	3	4	5	4	4	3	4
1	1	2	4	4	4	4	4	4	4	4	4	2	2	2	2	4	4	4
1	1	2	3	3	4	4	4	4	4	4	4	2	2	2	2	4	4	4
2	2	2	3	2	2	2	3	2	2	4	4	3	3	3	4	4	3	3
1	1	2	3	4	4	4	4	5	5	5	5	4	4	4	3	3	4	3
1	1	2	4	4	5	4	4	4	3	4	3	4	4	5	4	4	4	4
1	1	2	2	2	4	4	3	4	4	4	4	4	4	4	4	4	4	4
1	1	2	3	5	5	5	5	4	3	3	4	3	3	4	4	4	4	4
2	1	2	3	3	3	3	3	4	4	4	4	3	4	4	4	3	3	3
1	1	2	4	5	5	4	4	4	4	3	3	3	4	4	4	4	4	4
1	2	2	4	4	4	4	4	4	4	4	4	4	4	4	4	4	4	4
1	2	2	5	5	4	4	4	5	5	5	5	3	3	3	3	5	5	5
1	1	2	2	2	3	3	4	4	4	4	4	3	2	2	2	4	4	3
1	1	2	4	3	3	3	3	4	4	4	4	4	4	4	4	4	4	4
2	1	2	2	1	4	4	4	4	4	4	4	4	4	4	4	4	4	4
1	2	2	5	5	4	4	3	5	4	5	5	1	2	1	3	5	5	5
1	2	2	4	4	4	4	4	4	3	4	4	4	3	4	3	4	4	4
2	2	2	4	4	3	2	4	4	4	4	4	4	3	3	3	5	5	4
1	1	2	4	5	4	4	4	4	3	4	4	2	4	2	4	4	4	2
1	1	2	4	1	3	3	5	3	3	4	4	4	3	4	3	5	4	3
2	1	2	3	3	2	3	3	3	3	3	3	3	3	3	3	3	3	3
1	2	2	2	3	3	4	3	2	3	2	4	5	2	5	2	2	4	4
2	1	2	1	3	3	3	4	3	3	3	3	3	3	3	3	4	4	4
1	2	2	4	4	4	4	4	4	4	4	4	3	3	3	3	4	4	4
1	1	2	5	5	5	5	5	5	5	5	5	2	2	2	2	5	5	5
1	1	2	5	3	2	4	5	4	4	4	4	4	4	4	4	4	4	4
1	1	2	5	4	4	4	4	5	5	5	5	3	2	3	2	5	5	5
1	1	2	2	4	4	4	4	4	4	4	4	2	2	2	2	5	5	5
1	1	2	2	2	2	2	2	2	2	2	2	2	2	2	2	2	2	2
1	2	2	3	4	3	4	4	4	4	4	4	2	2	2	2	4	4	4
2	1	2	3	3	3	3	2	4	3	4	4	4	3	4	2	4	4	4
1	1	2	3	3	3	3	3	5	5	5	5	4	4	4	4	4	4	4
1	1	2	4	4	5	4	4	3	4	4	4	2	3	3	3	4	4	4
2	1	2	3	3	4	4	4	4	4	4	4	3	3	4	3	4	3	4
2	1	2	2	4	4	4	4	3	4	3	3	4	4	4	3	4	4	4
2	1	2	4	3	4	3	4	4	4	5	3	5	4	3	4	4	3	4
2	1	2	3	4	4	4	4	3	4	3	4	4	2	4	2	4	3	4
1	1	2	5	4	3	3	5	5	5	5	5	1	1	1	1	5	5	5
1	2	2	4	4	4	4	4	4	4	4	4	2	3	3	2	4	4	4
1	2	2	5	5	5	5	5	5	5	5	5	2	2	4	3	5	5	5
2	1	2	3	3	4	4	4	4	4	4	4	3	4	4	4	4	4	4
2	1	2	5	5	5	5	5	5	5	5	5	3	3	4	4	4	4	4
2	1	2	4	2	3	3	3	3	4	3	2	4	3	2	3	3	4	5
1	1	2	4	4	4	4	4	5	5	5	5	3	2	4	3	4	4	4
1	1	2	4	4	4	4	4	5	5	5	5	4	3	4	4	5	5	5
1	2	2	3	4	4	3	4	4	4	4	4	3	3	3	3	4	4	4
1	1	2	2	3	5	5	3	4	3	4	3	2	2	4	3	4	4	4
1	1	2	4	1	4	4	3	4	3	3	3	3	4	4	4	5	4	4
1	1	2	4	4	4	3	3	4	5	4	4	4	3	4	4	4	4	4
1	2	2	3	3	3	3	4	5	5	5	5	1	1	2	1	5	5	5
1	1	2	4	4	4	4	4	4	4	4	4	2	2	2	2	4	4	4
2	1	2	3	2	4	2	3	4	4	4	4	4	4	4	4	4	2	4
1	1	2	3	4	3	3	3	5	4	4	4	3	3	2	2	5	5	5
2	1	2	3	2	4	4	3	4	4	4	4	4	3	4	4	4	3	4
1	1	2	1	3	2	2	1	5	5	5	5	1	1	1	1	5	5	5
1	2	2	3	4	5	2	3	3	3	3	3	3	3	3	3	3	3	3
1	1	2	1	1	5	3	5	4	5	5	5	2	2	2	2	5	5	5
1	1	2	2	3	5	4	4	4	4	4	4	4	2	2	4	4	4	4
2	1	2	4	4	4	4	1	4	4	4	4	3	3	3	3	4	4	4
2	1	2	2	1	1	2	1	5	3	5	5	1	1	1	1	5	5	5
1	2	2	4	4	4	4	4	4	4	5	4	3	4	3	2	5	5	5
1	2	2	5	5	5	5	5	5	5	5	5	5	3	3	4	4	4	4
1	2	2	2	2	2	3	3	4	4	4	4	2	2	2	2	4	4	4
1	1	2	3	3	5	1	3	5	5	5	5	5	5	5	4	5	3	5
1	1	2	4	4	4	4	4	3	4	4	2	4	2	2	3	4	4	3
1	1	2	5	4	5	4	5	5	4	4	5	4	4	5	4	4	5	4
2	2	2	5	2	5	5	3	5	5	5	5	1	1	1	1	5	5	5
1	2	2	3	5	4	4	4	5	5	4	5	4	2	4	3	4	4	4
1	1	2	5	4	4	4	4	4	4	4	4	4	3	4	4	4	4	4
1	2	2	2	2	3	3	3	4	4	4	3	2	3	3	3	4	4	4
1	2	2	3	3	5	5	5	4	4	4	4	4	1	1	1	5	5	4
1	1	2	5	5	5	5	5	4	5	2	3	5	5	5	5	4	3	4
2	1	2	5	4	4	3	4	5	5	5	4	4	3	4	4	5	5	5
1	1	2	3	4	4	2	4	4	4	4	4	4	4	3	3	4	4	4
2	1	2	4	2	4	4	4	4	4	4	4	3	3	3	3	4	3	4
1	1	2	3	3	4	4	5	3	3	3	3	3	3	3	3	4	4	3
1	1	2	4	5	5	5	5	4	5	5	3	4	2	5	4	5	5	5
1	1	2	4	3	5	5	3	4	3	4	3	3	3	2	4	5	4	5
1	2	2	5	5	5	5	5	5	5	5	5	2	2	4	4	5	5	5
1	1	2	5	5	5	5	5	4	4	4	5	2	2	4	3	5	5	5
2	1	2	5	4	4	3	4	4	4	4	3	2	2	3	3	3	3	4
2	2	2	2	1	4	3	4	4	4	4	2	3	3	3	3	4	2	4
1	1	2	5	5	5	5	5	5	5	5	5	1	1	1	1	5	5	5
1	1	2	4	4	4	4	4	4	4	4	4	2	2	4	4	4	4	4
1	2	2	5	5	5	5	5	5	5	5	5	5	5	5	5	5	5	5
2	2	2	4	2	5	4	5	5	5	5	5	3	3	2	2	4	5	5
1	2	2	4	4	4	4	4	4	4	4	4	4	3	3	3	4	4	4
1	1	2	4	4	4	4	4	4	4	4	3	2	2	3	3	4	4	4
2	1	2	2	2	3	3	3	4	4	4	3	3	2	3	2	4	4	4
2	1	2	3	2	3	3	4	4	4	4	3	2	2	3	3	5	5	4
1	2	2	2	4	5	2	4	3	3	3	3	3	4	3	3	4	4	4
1	1	2	3	2	4	3	3	4	4	4	3	3	3	4	3	4	3	4
2	1	2	4	4	5	5	4	4	4	4	4	3	3	3	3	4	4	4
1	1	2	5	5	5	5	5	5	5	5	5	5	2	2	2	5	5	5
2	2	2	4	4	4	5	5	4	5	4	4	2	2	3	3	5	5	5
1	2	2	3	3	3	2	4	3	4	4	4	1	1	1	1	4	4	4
2	1	2	3	2	3	3	4	4	4	4	4	3	3	4	3	4	4	4
1	1	2	4	3	2	3	4	5	4	4	5	3	3	2	2	4	4	4
1	1	2	5	5	5	3	5	5	5	5	5	1	1	1	1	5	5	5
1	2	2	3	2	4	4	4	5	5	5	5	4	2	4	4	5	5	5
1	2	2	1	1	3	1	2	4	4	3	3	3	3	3	3	3	3	3
2	1	2	3	2	3	3	2	4	4	3	4	2	2	4	4	4	3	4
1	1	2	5	5	5	5	5	5	5	5	5	4	3	4	4	5	5	5
1	2	2	5	5	5	5	5	5	5	5	5	1	1	3	3	5	5	5
1	2	2	4	3	3	1	3	5	5	5	3	2	3	2	2	4	4	4
1	1	2	2	1	3	3	2	4	4	4	4	3	3	3	3	3	3	4
1	1	2	5	5	5	5	5	5	5	5	5	1	1	1	1	5	5	5
1	2	2	4	3	4	4	4	3	4	4	4	4	2	3	4	3	4	4
2	1	2	4	3	4	4	3	5	5	5	4	2	3	2	4	5	4	4
2	2	2	2	3	4	2	3	5	4	5	4	2	2	2	2	4	4	4
1	1	2	4	4	4	2	4	5	5	5	5	2	2	2	2	5	5	5
1	1	2	4	4	5	3	4	4	4	2	4	3	3	3	4	4	4	5
1	1	2	4	4	4	4	1	4	4	4	4	3	2	2	2	4	4	4
1	2	2	4	4	3	3	4	4	4	4	3	3	3	3	2	4	4	4
2	1	2	4	3	4	3	4	4	5	4	4	4	2	3	3	5	4	4
1	1	2	3	4	3	3	4	4	5	4	5	3	3	4	3	5	4	4
1	1	2	4	4	5	5	4	4	4	4	4	5	4	5	5	4	4	4
1	2	2	5	5	5	5	5	5	5	5	5	1	1	1	1	5	5	5
1	1	2	4	4	2	2	4	4	4	4	4	4	3	4	4	5	4	4
1	1	2	5	5	5	5	5	4	5	5	4	2	2	5	2	5	4	4
1	2	2	4	3	4	4	4	4	4	4	4	2	2	3	2	5	5	5
1	2	2	4	2	3	3	1	5	5	5	5	4	4	3	2	4	4	4
1	2	2	5	2	4	4	5	5	5	5	5	5	3	5	5	5	5	5
1	2	2	3	3	3	4	4	4	4	4	4	4	3	3	2	5	4	5
1	1	2	4	2	4	4	4	5	5	5	5	2	2	3	3	5	5	5
2	2	2	2	2	2	3	2	4	4	4	4	4	4	4	4	4	4	4
1	1	2	4	3	4	3	2	5	5	5	5	1	1	2	1	5	5	5
2	1	2	2	2	3	4	3	4	4	4	4	2	2	2	2	4	4	4
1	1	2	5	5	5	5	5	5	5	5	5	1	1	1	1	5	5	5
1	2	2	3	3	3	3	3	4	4	4	4	3	3	3	3	4	4	4
2	1	2	4	5	5	4	4	4	4	4	4	2	2	2	2	5	5	5
1	2	2	5	5	5	5	5	5	5	5	5	2	2	2	2	5	5	5
1	2	2	5	5	5	5	5	5	5	5	5	3	3	4	3	5	5	5
1	1	2	4	4	3	4	4	4	4	4	4	2	2	3	3	5	4	4
2	1	2	5	5	5	5	2	5	5	5	5	2	3	3	3	5	5	5
1	1	2	4	4	4	4	4	4	4	4	4	3	3	3	2	4	4	4
1	1	2	3	3	3	3	2	3	4	4	4	4	4	3	3	4	2	3
2	1	2	5	5	5	5	5	5	5	5	5	5	5	5	5	5	5	5
1	1	2	2	4	3	3	4	4	4	4	3	3	2	3	3	4	4	4
1	2	2	1	4	5	1	5	3	4	1	1	5	5	5	5	5	2	5
2	2	2	5	3	5	5	5	4	4	4	4	5	5	5	5	3	4	4
2	2	2	2	2	2	3	3	4	4	4	4	3	2	2	2	4	4	4
1	2	2	4	3	5	5	5	5	5	5	5	1	1	1	1	5	5	5
1	1	2	4	2	4	5	4	5	5	4	5	1	1	1	1	5	5	5
1	2	2	2	2	4	4	4	4	4	4	3	1	2	1	2	4	4	4
2	1	2	4	3	4	3	2	4	4	4	4	5	3	4	4	3	3	4
1	1	2	3	2	4	4	4	5	5	5	5	3	3	3	3	5	5	5
1	1	2	2	2	4	4	4	4	4	4	4	2	2	3	3	4	4	4
1	2	2	3	3	5	1	2	5	5	5	5	5	1	2	3	5	5	5
1	2	2	3	3	4	4	3	4	4	4	3	4	2	4	4	4	4	4
1	1	2	3	3	4	4	3	5	4	4	4	3	2	3	4	4	3	4
1	2	2	3	1	1	2	2	4	4	4	4	3	3	3	3	4	4	4
1	1	2	3	1	4	2	1	5	3	3	3	3	4	2	2	5	5	5
1	2	2	5	5	5	5	5	5	5	5	5	2	2	2	2	5	5	5
1	1	2	4	3	4	4	4	4	4	4	4	4	4	4	4	3	4	3
1	1	2	5	4	4	3	1	5	4	4	3	2	2	3	2	4	4	4
1	1	2	3	3	4	4	4	4	4	4	3	4	2	3	4	4	4	4
1	1	2	4	4	5	4	3	4	4	3	3	4	3	4	4	5	4	4
2	1	2	3	2	5	2	1	5	3	5	5	2	2	2	2	5	4	4
2	1	2	3	1	3	3	3	5	5	5	5	2	2	4	3	4	4	4
1	1	2	1	1	2	1	1	3	2	3	3	3	2	3	2	3	4	4
2	2	2	5	5	4	2	5	5	5	5	5	1	2	2	1	5	5	5
2	2	2	4	4	4	3	4	4	4	4	4	3	3	4	3	4	4	4
1	2	2	3	4	3	3	3	4	4	4	4	3	3	3	2	5	5	5
2	1	2	3	4	4	4	4	4	4	4	4	2	2	2	1	5	5	5
1	1	2	4	4	4	2	5	4	4	4	3	4	3	4	4	5	3	4
2	2	2	4	4	4	5	4	4	4	4	4	3	3	2	2	4	4	4
2	2	2	2	1	3	1	1	5	5	5	5	1	2	3	4	5	5	5
1	2	2	4	4	5	4	5	5	5	5	5	3	1	3	2	5	5	5
1	2	2	3	3	2	1	3	5	5	5	5	3	2	1	1	5	5	5
1	2	2	3	2	4	4	5	3	3	3	2	2	2	2	2	5	5	5
1	1	2	2	1	3	2	4	4	4	4	3	2	2	2	2	4	4	4
2	1	2	3	3	4	3	3	1	1	1	1	1	1	1	1	4	3	4
2	1	2	3	3	2	2	2	4	3	3	4	4	4	4	3	4	3	4
1	1	2	5	4	3	3	3	3	3	3	3	3	3	3	3	3	3	3
2	1	2	5	5	5	5	5	4	3	5	4	4	4	3	5	4	4	4
1	1	2	4	4	4	4	4	3	3	3	3	3	3	3	3	3	3	3
2	1	2	3	3	3	3	4	4	4	4	4	3	3	3	3	4	4	4
1	1	2	2	2	2	2	2	3	3	3	3	3	3	2	2	4	4	4
1	2	2	4	4	4	4	4	4	4	5	4	3	3	3	3	5	5	5
1	2	2	2	4	5	4	4	4	4	4	4	4	4	4	4	4	4	4
